# Supplementary material for: Laparoscopic ventral mesh rectopexy vs. transperineal mesh repair for obstructed defecation syndrome associated with rectocele: comparison of selectively distributed patients
Source: BMC Surg. 2023 Nov 24;23:359. doi: 10.1186/s12893-023-02206-0 (PMC10675873; doi:10.1186/s12893-023-02206-0)
Supplement: Supplementary file 1 — Additional file 1. [file 12893_2023_2206_MOESM1_ESM.zip]

Archive with 2 entries (2 files):
- TPMR video ‐ Clipchamp ile yapıldı (1).mp4
- LVMR video ‐ Clipchamp ile yapıldı.mp4
